# Supplementary material for: Optimization Design of Metakaolin-Based Geopolymer Solidification for Potassium Copper Hexacyanoferrate After Cs+ Adsorption Using Response Surface Methodology
Source: Materials (Basel). 2026 Apr 7;19(7):1469. doi: 10.3390/ma19071469 (PMC13074866; doi:10.3390/ma19071469)
Supplement: Supplementary file 1 [file materials-19-01469-s001.zip]

Archive with 1 entries (1 files):
- materials-4192812-supplementary.pdf
